# Supplementary material for: Caries Experience and Risk Indicators in a Portuguese Population: A Cross-Sectional Study
Source: Int J Environ Res Public Health. 2023 Jan 31;20(3):2511. doi: 10.3390/ijerph20032511 (PMC9915840; doi:10.3390/ijerph20032511)
Supplement: Supplementary file 1 [file ijerph-20-02511-s001.zip]

Archive with 1 entries (1 files):
- ijerph-2190470-supplementary.pdf
